# Supplementary material for: Forskolin-mediated cAMP activation upregulates TNF-α expression despite NF-κB downregulation in LPS-treated Schwann cells
Source: PLoS One. 2024 Apr 16;19(4):e0302223. doi: 10.1371/journal.pone.0302223 (PMC11020835; doi:10.1371/journal.pone.0302223)
Supplement: S1 Data — This Supporting Information file contains all the raw data and figures from the RT4-D6P2T cell viability assay experiments. The data are presented as luminescence values (left) and percent control (right). The data are also grouped by incubation time (1 hour, 3 hours, 12 hours, and 24 hours), media type (N2 [control media] and FSK [forskolin-supplemented media]), and LPS dose (0 LPS, 0.1 LPS, 1 LPS, and 10 LPS). (XLSX) [file pone.0302223.s005.xlsx]

## Sheet: 1 Hour
Luminescence											Percent Control
	N2				FSK							N2				FSK
0 LPS	42272.5	37605.2	34149.7	38009.2	50234.8	45572.9	51072.1	48959.9			0 LPS	100	100	100	100	132.165	119.9	134.368	128.811
0.1 LPS	38841.7	42617.9	36741.6	39400.4	53481.5	53943.3	52216	53213.6			0.1 LPS	102.19	112.125	96.6651	103.66	140.707	141.922	137.377	140.002
1 LPS	45868.1	42329.8	41402.7	43200.2	45918.3	41650.3	38007.1	41858.6			1 LPS	120.676	111.367	108.928	113.657	120.809	109.58	99.9946	110.128
10 LPS	40190	37269.5	39616.3	39025.3	35323.6	39627.8	32782.9	35911.4			10 LPS	105.738	98.0539	104.228	102.673	92.9345	104.258	86.2499	94.481
	N2				FSK							N2				FSK
0 LPS	45856.6	43210.2	48077.5	45714.8	53481.5	53943.3	52216	53213.6			0 LPS	100	100	100	100	140.707	141.922	137.377	140.002
0.1 LPS	45580.8	45863.7	42490.2	44644.9	50602.3	49955.5	38620.5	46392.8			0.1 LPS	119.921	120.665	111.789	117.458	133.132	131.43	101.608	122.057
1 LPS	39993.5	36041	41259.9	39098.1	37504.8	37269.5	36267.5	37013.9			1 LPS	105.221	94.8218	108.553	102.865	98.673	98.0539	95.4177	97.3815
10 LPS	36018.9	36837.6	36239.2	36365.3	36786.5	34662.6	31915.7	34455			10 LPS	94.7638	96.9178	95.3435	95.675	96.7833	91.1955	83.9684	90.6491
	N2				FSK							N2				FSK
0 LPS	49744	48874.1	53711.5	50776.5	53820.8	48234.3	42405.6	48153.6			0 LPS	100	100	100	100	141.599	126.902	111.567	126.689
0.1 LPS	42112.1	44692.5	37264.2	41356.2	43989.2	47791.1	43787.4	45189.2			0.1 LPS	110.795	117.583	98.04	108.806	115.733	125.736	115.202	118.89
1 LPS	39344	36442.8	39815.5	38534.1	28888.5	37185.7	31847	32640.4			1 LPS	103.512	95.8791	104.752	101.381	76.0041	97.8337	83.7876	85.8751
10 LPS	35866.5	33566.3	32632.2	34021.7	36471	32052.3	28127.1	32216.8			10 LPS	94.3627	88.3112	85.8535	89.5091	95.9533	84.3278	74.0008	84.7606
Concentration	N2	FSK									Concentration	N2	FSK
0 LPS	44833.5	50109									0 LPS	100	131.834
0.1 LPS	41800.5	48265.2									0.1 LPS	109.975	126.983
1 LPS	40277.5	37171									1 LPS	105.968	97.7948
10 LPS	36470.7	34194.4									10 LPS	95.9525	89.9636

## Sheet: 3 Hours
Luminescence											Percent Control
	N2				FSK							N2				FSK
0 LPS	58898	62906.5	66205.9	62670.1	60299.7	65751.2	68211.9	64754.3			0 LPS	100	100	100	100	96.2177	104.916	108.843	103.326
0.1 LPS	63768.7	63726.8	67019.1	64838.2	65035.8	66847.7	64297.8	65393.8			0.1 LPS	101.753	101.686	106.94	103.46	103.775	106.666	102.597	104.346
1 LPS	68520.6	71828.7	55927.4	65425.6	63617.5	62532.2	65572.8	63907.5			1 LPS	109.335	114.614	89.2409	104.397	101.512	99.78	104.632	101.974
10 LPS	55516.4	49491.3	53248.9	52752.2	62606.6	59980.6		61293.6			10 LPS	88.5851	78.9712	84.967	84.1744	99.8986	95.7084		97.8035
	N2				FSK							N2				FSK
0 LPS	64380	70094.6	69244.7	67906.4	65035.8	66847.7	64297.8	65393.8			0 LPS	100	100	100	100	103.775	106.666	102.597	104.346
0.1 LPS	70156.7	69025.2	67654	68945.3	63859.7	67097.8	67774.7	66244.1			0.1 LPS	111.946	110.14	107.953	110.013	101.898	107.065	108.145	105.703
1 LPS	70195.2	71081.9	70364	70547	67208.9	67745	66742.8	67232.2			1 LPS	112.007	113.422	112.277	112.569	107.242	108.098	106.499	107.28
10 LPS	63628.8	58169.5	50606.3	57468.2	55866.2	37651	34782.8	42766.7			10 LPS	101.53	92.8186	80.7502	91.6995	89.1433	60.0781	55.5014	68.2409
	N2				FSK							N2				FSK
0 LPS	62934.5	67633	70373.6	66980.4	59394.7	34266	37709.6	43790.1			0 LPS	100	100	100	100	94.7735	54.6767	60.1716	69.874
0.1 LPS	68935.1	67699.5	69131	68588.5	65393.5	64357.3	64477.9	64742.9			0.1 LPS	109.997	108.025	110.309	109.444	104.346	102.692	102.885	103.307
1 LPS	66402.6	68223.3	68348.3	67658.1	56892.8	60566.5	62550.6	60003.3			1 LPS	105.956	108.861	109.06	107.959	90.7814	96.6433	99.8093	95.7447
10 LPS	61789.8	62445.7	52682.3	58972.6	56467.8	43982.2	38842.1	46430.7			10 LPS	98.5954	99.6419	84.0628	94.1	90.1033	70.1805	61.9786	74.0874
Concentration	N2	FSK									Concentration	N2	FSK
0 LPS	65852.3	57979.4									0 LPS	100	92.5152
0.1 LPS	67457.3	65460.3									0.1 LPS	107.639	104.452
1 LPS	67876.9	63714.3									1 LPS	108.308	101.666
10 LPS	56397.7	50163.6									10 LPS	89.9913	80.044

## Sheet: 12 Hours
Luminescence											Percent Control
	N2				FSK							N2				FSK
0 LPS	35855.9	35897.3	38028	36593.7	36272.6	30540.6	37064.6	34625.9			0 LPS	100	100	100	100	99.1224	83.4586	101.287	94.6226
0.1 LPS	33673.4	29993.9	31969.9	31879	35842.8	36774.5	39807.1	37474.8			0.1 LPS	92.0195	81.9645	87.3643	87.1161	97.9478	100.494	108.781	102.408
1 LPS	37314.2	37558.6	35009.5	36627.4	35659.9	37589.3	32377.7	35209			1 LPS	101.969	102.637	95.6707	100.092	97.4482	102.721	88.4789	96.2159
10 LPS	24233.7	31525.1	36078.3	30612.4	32660.8	27876.3	22016.9	27518			10 LPS	66.2237	86.1489	98.5916	83.6547	89.2523	76.1779	60.1657	75.1987
	N2				FSK							N2				FSK
0 LPS	36388.6	33371	34017.1	34592.2	37895.2	30412.3	32862.9	33723.5			0 LPS	100	100	100	100	103.557	83.1079	89.8048	92.1565
0.1 LPS	34602.5	33245.3	35651.1	34499.6	35430.5	38005.1	32627.4	35354.3			0.1 LPS	94.5585	90.8497	97.4242	94.2775	96.8213	103.857	89.1611	96.6131
1 LPS	33919.5	35039.3	33563.5	34174.1	38874.4	38771.6	31314.1	36320.1			1 LPS	92.6921	95.7523	91.7193	93.3879	106.233	105.952	85.5724	99.2522
10 LPS	31787.9	26383.8	23108.6	27093.4	31002.1	31290.4	22546.9	28279.8			10 LPS	86.8671	72.0992	63.1491	74.0385	84.7197	85.5075	61.6142	77.2804
	N2				FSK							N2				FSK
0 LPS	35258.2	27472	32481.4	31737.2	38714.5	32623.8	36848.3	36062.2			0 LPS	100	100	100	100	105.795	89.1515	100.696	98.5476
0.1 LPS	38408.6	32459.5	35542.1	35470.1	38032.4	36059	33799.1	35963.5			0.1 LPS	104.959	88.7023	97.1263	96.9294	103.931	98.5387	92.363	98.2777
1 LPS	40032.1	32399.7	31787.9	34739.9	36764.8	35616	33695.3	35358.7			1 LPS	109.396	88.5389	86.8671	94.934	100.468	97.3281	92.0796	96.6251
10 LPS	30922.1	29429.5	21715.4	27355.7	27589.8	30843	22129.4	26854			10 LPS	84.5011	80.4223	59.3418	74.7551	75.3948	84.2849	60.4732	73.3843
Concentration	N2	FSK									Concentration	N2	FSK
0 LPS	34307.7	34803.9									0 LPS	100	95.1089
0.1 LPS	33949.6	36264.2									0.1 LPS	92.7743	99.0995
1 LPS	35180.5	35629.3									1 LPS	96.138	97.3644
10 LPS	28353.8	27550.6									10 LPS	77.4828	75.2878

## Sheet: 24 Hours
Luminescence											Percent Control
	N2				FSK							N2				FSK
0 LPS	28156	29798.2	28454.1	28802.8	31110	32437.5	35687.7	33078.4			0 LPS	100	100	100	100	108.01	112.619	123.904	114.845
0.1 LPS	30500	28549.3	29541.3	29530.2	31215.7	34443.2	29424.1	31694.4			0.1 LPS	105.893	99.1201	102.564	102.526	108.378	119.583	102.157	110.039
1 LPS	31406.3	27781.1	32561.6	30583	35723.6	25877.7	28330	29977.1			1 LPS	109.039	96.453	113.05	106.181	124.028	89.8444	98.3585	104.077
10 LPS	28696.1	35214.1	30236.9	31382.4	25058.8	20259.1	22215.8	22511.2			10 LPS	99.6298	122.259	104.979	108.956	87.0013	70.3372	77.1309	78.1564
	N2				FSK							N2				FSK
0 LPS	33966.1	33820.1	28769.6	32185.2	35101.3	32688.3	33942.5	33910.7			0 LPS	100	100	100	100	121.868	113.49	117.844	117.734
0.1 LPS	30411.7	29212.7	29171.6	29598.6	34032.5	31331.1	34546.4	33303.3			0.1 LPS	105.586	101.423	101.28	102.763	118.157	108.778	119.941	115.625
1 LPS	28983.7	28659.4	28127.2	28590.1	33387.5	33184.7	32670	33080.7			1 LPS	100.628	99.5024	97.6545	99.2617	115.918	115.214	113.427	114.853
10 LPS	23522.4	26881	22291.9	24231.7	23519.8	20168.2	17460.7	20382.9			10 LPS	81.6671	93.3277	77.3948	84.1299	81.658	70.0216	60.6215	70.767
	N2				FSK							N2				FSK
0 LPS	30334.8	33181.3	32526.7	32014.2	36851	37017	39027.1	37631.7			0 LPS	100	100	100	100	127.942	128.519	135.498	130.653
0.1 LPS	30557.7	31259.4	30345.3	30720.8	33775.5	36562.6	28701.4	33013.2			0.1 LPS	106.093	108.529	105.355	106.659	117.265	126.941	99.648	114.618
1 LPS	30743.8	33399.7	27969.9	30704.5	29361.2	26908	31576.7	29282			1 LPS	106.739	115.96	97.1084	106.603	101.939	93.4217	109.631	101.664
10 LPS	29702.9	27869.4	22487.6	26686.7	23823	21133	18683.3	21213.1			10 LPS	103.125	96.7594	78.0745	92.6531	82.7108	73.3714	64.8664	73.6496
Concentration	N2	FSK									Concentration	N2	FSK
0 LPS	31000.7	34873.6									0 LPS	100	121.077
0.1 LPS	29949.9	32670.3									0.1 LPS	103.983	113.428
1 LPS	29959.2	30779.9									1 LPS	104.015	106.864
10 LPS	27433.6	21369.1									10 LPS	95.2463	74.191

## Sheet: N2
Luminescence																			Percent Control
N=1	1HR				3HR				12HR				24HR						N=1	1HR				3HR				12HR				24HR
LPS (µg/mL) Concentration	1	2	3	Average	1	2	3	Average	1	2	3	Average	1	2	3	Average			LPS (µg/mL) Concentration	1	2	3	Average	1	2	3	Average	1	2	3	Average	1	2	3	Average
0	42272.5	37605.2	34149.7	38009.2	58898	62906.5	66205.9	62670.1	35855.9	35897.3	38028	36593.7	28156	29798.2	28454.1	28802.8			0	100	100	100	100	100	100	100	100	100	100	100	100	100	100	100	100
0.1	38841.7	42617.9	36741.6	39400.4	63768.7	63726.8	67019.1	64838.2	33673.4	29993.9	31969.9	31879	30500	28549.3	29541.3	29530.2			0.1	102.19	112.125	96.6651	103.66	101.753	101.686	106.94	103.46	92.0195	81.9645	87.3643	87.1161	105.893	99.1201	102.564	102.526
1	45868.1	42329.8	41402.7	43200.2	68520.6	71828.7	55927.4	65425.6	37314.2	37558.6	35009.5	36627.4	31406.3	27781.1	32561.6	30583			1	120.676	111.367	108.928	113.657	109.335	114.614	89.2409	104.397	101.969	102.637	95.6707	100.092	109.039	96.453	113.05	106.181
10	40190	37269.5	39616.3	39025.3	55516.4	49491.3	53248.9	52752.2	24233.7	31525.1	36078.3	30612.4	28696.1	35214.1	30236.9	31382.4			10	105.738	98.0539	104.228	102.673	88.5851	78.9712	84.967	84.1744	66.2237	86.1489	98.5916	83.6547	99.6298	122.259	104.979	108.956
N=2	1HR				3HR				12HR				24HR						N=2	1HR				3HR				12HR				24HR
LPS (µg/mL) Concentration	1	2	3	Average	1	2	3	Average	1	2	3	Average	1	2	3	Average			LPS (µg/mL) Concentration	1	2	3	Average	1	2	3	Average	1	2	3	Average	1	2	3	Average
0	45856.6	43210.2	48077.5	45714.8	64380	70094.6	69244.7	67906.4	36388.6	33371	34017.1	34592.2	33966.1	33820.1	28769.6	32185.2			0	100	100	100	100	100	100	100	100	100	100	100	100	100	100	100	100
0.1	45580.8	45863.7	42490.2	44644.9	70156.7	69025.2	67654	68945.3	34602.5	33245.3	35651.1	34499.6	30411.7	29212.7	29171.6	29598.6			0.1	119.921	120.665	111.789	117.458	111.946	110.14	107.953	110.013	94.5585	90.8497	97.4242	94.2775	105.586	101.423	101.28	102.763
1	39993.5	36041	41259.9	39098.1	70195.2	71081.9	70364	70547	33919.5	35039.3	33563.5	34174.1	28983.7	28659.4	28127.2	28590.1			1	105.221	94.8218	108.553	102.865	112.007	113.422	112.277	112.569	92.6921	95.7523	91.7193	93.3879	100.628	99.5024	97.6545	99.2617
10	36018.9	36837.6	36239.2	36365.3	63628.8	58169.5	50606.3	57468.2	31787.9	26383.8	23108.6	27093.4	23522.4	26881	22291.9	24231.7			10	94.7638	96.9178	95.3435	95.675	101.53	92.8186	80.7502	91.6995	86.8671	72.0992	63.1491	74.0385	81.6671	93.3277	77.3948	84.1299
N=3	1HR				3HR				12HR				24HR						N=3	1HR				3HR				12HR				24HR
LPS (µg/mL) Concentration	1	2	3	Average	1	2	3	Average	1	2	3	Average	1	2	3	Average			LPS (µg/mL) Concentration	1	2	3	Average	1	2	3	Average	1	2	3	Average	1	2	3	Average
0	49744	48874.1	53711.5	50776.5	62934.5	67633	70373.6	66980.4	35258.2	27472	32481.4	31737.2	30334.8	33181.3	32526.7	32014.2			0	100	100	100	100	100	100	100	100	100	100	100	100	100	100	100	100
0.1	42112.1	44692.5	37264.2	41356.2	68935.1	67699.5	69131	68588.5	38408.6	32459.5	35542.1	35470.1	30557.7	31259.4	30345.3	30720.8			0.1	110.795	117.583	98.04	108.806	109.997	108.025	110.309	109.444	104.959	88.7023	97.1263	96.9294	106.093	108.529	105.355	106.659
1	39344	36442.8	39815.5	38534.1	66402.6	68223.3	68348.3	67658.1	40032.1	32399.7	31787.9	34739.9	30743.8	33399.7	27969.9	30704.5			1	103.512	95.8791	104.752	101.381	105.956	108.861	109.06	107.959	109.396	88.5389	86.8671	94.934	106.739	115.96	97.1084	106.603
10	35866.5	33566.3	32632.2	34021.7	61789.8	62445.7	52682.3	58972.6	30922.1	29429.5	21715.4	27355.7	29702.9	27869.4	22487.6	26686.7			10	94.3627	88.3112	85.8535	89.5091	98.5954	99.6419	84.0628	94.1	84.5011	80.4223	59.3418	74.7551	103.125	96.7594	78.0745	92.6531
All Trials																			All Trials
	1HR	3HR	12HR	24HR																1HR	3HR	12HR	24HR
0	44833.5	65852.3	34307.7	31000.7															0	100	100	100	100
0.1	41800.5	67457.3	33949.6	29949.9															0.1	109.975	107.639	92.7743	103.983
1	40277.5	67876.9	35180.5	29959.2															1	105.968	108.308	96.138	104.015
10	36470.7	56397.7	28353.8	27433.6															10	95.9525	89.9913	77.4828	95.2463

## Sheet: FSK
Luminescence																			Percent Control
N=1	1HR				3HR				12HR				24HR						N=1	1HR				3HR				12HR				24HR
LPS (µg/mL) Concentration	1	2	3	Average	1	2	3	Average	1	2	3	Average	1	2	3	Average			LPS (µg/mL) Concentration	1	2	3	Average	1	2	3	Average	1	2	3	Average	1	2	3	Average
0	50234.8	45572.9	51072.1	48959.9	60299.7	65751.2	68211.9	64754.3	36272.6	30540.6	37064.6	34625.9	36272.6	30540.6	37064.6	34625.9			0	132.165	119.9	134.368	128.811	96.2177	104.916	108.843	103.326	99.1224	83.4586	101.287	94.6226	108.01	112.619	123.904	114.845
0.1	53481.5	53943.3	52216	53213.6	65035.8	66847.7	64297.8	65393.8	35842.8	36774.5	39807.1	37474.8	35842.8	36774.5	39807.1	37474.8			0.1	140.707	141.922	137.377	140.002	103.775	106.666	102.597	104.346	97.9478	100.494	108.781	102.408	108.378	119.583	102.157	110.039
1	45918.3	41650.3	38007.1	41858.6	63617.5	62532.2	65572.8	63907.5	35659.9	37589.3	32377.7	35209	35659.9	37589.3	32377.7	35209			1	120.809	109.58	99.9946	110.128	101.512	99.78	104.632	101.974	97.4482	102.721	88.4789	96.2159	124.028	89.8444	98.3585	104.077
10	35323.6	39627.8	32782.9	35911.4	62606.6	59980.6	0	61293.6	32660.8	27876.3	22016.9	27518	32660.8	27876.3	22016.9	27518			10	92.9345	104.258	86.2499	94.481	99.8986	95.7084	0	97.8035	89.2523	76.1779	60.1657	75.1987	87.0013	70.3372	77.1309	78.1564
N=2	1HR				3HR				12HR				24HR						N=2	1HR				3HR				12HR				24HR
LPS (µg/mL) Concentration	1	2	3	Average	1	2	3	Average	1	2	3	Average	1	2	3	Average			LPS (µg/mL) Concentration	1	2	3	Average	1	2	3	Average	1	2	3	Average	1	2	3	Average
0	53481.5	53943.3	52216	53213.6	65035.8	66847.7	64297.8	65393.8	37895.2	30412.3	32862.9	33723.5	35101.3	32688.3	33942.5	33910.7			0	140.707	141.922	137.377	140.002	103.775	106.666	102.597	104.346	103.557	83.1079	89.8048	92.1565	121.868	113.49	117.844	117.734
0.1	50602.3	49955.5	38620.5	46392.8	63859.7	67097.8	67774.7	66244.1	35430.5	38005.1	32627.4	35354.3	34032.5	31331.1	34546.4	33303.3			0.1	133.132	131.43	101.608	122.057	101.898	107.065	108.145	105.703	96.8213	103.857	89.1611	96.6131	118.157	108.778	119.941	115.625
1	37504.8	37269.5	36267.5	37013.9	67208.9	67745	66742.8	67232.2	38874.4	38771.6	31314.1	36320.1	33387.5	33184.7	32670	33080.7			1	98.673	98.0539	95.4177	97.3815	107.242	108.098	106.499	107.28	106.233	105.952	85.5724	99.2522	115.918	115.214	113.427	114.853
10	36786.5	34662.6	31915.7	34455	55866.2	37651	34782.8	42766.7	31002.1	31290.4	22546.9	28279.8	23519.8	20168.2	17460.7	20382.9			10	96.7833	91.1955	83.9684	90.6491	89.1433	60.0781	55.5014	68.2409	84.7197	85.5075	61.6142	77.2804	81.658	70.0216	60.6215	70.767
N=3	1HR				3HR				12HR				24HR						N=3	1HR				3HR				12HR				24HR
LPS (µg/mL) Concentration	1	2	3	Average	1	2	3	Average	1	2	3	Average	1	2	3	Average			LPS (µg/mL) Concentration	1	2	3	Average	1	2	3	Average	1	2	3	Average	1	2	3	Average
0	53820.8	48234.3	42405.6	48153.6	59394.7	34266	37709.6	43790.1	38714.5	32623.8	36848.3	36062.2	36851	37017	39027.1	37631.7			0	141.599	126.902	111.567	126.689	94.7735	54.6767	60.1716	69.874	105.795	89.1515	100.696	98.5476	127.942	128.519	135.498	130.653
0.1	43989.2	47791.1	43787.4	45189.2	65393.5	64357.3	64477.9	64742.9	38032.4	36059	33799.1	35963.5	33775.5	36562.6	28701.4	33013.2			0.1	115.733	125.736	115.202	118.89	104.346	102.692	102.885	103.307	103.931	98.5387	92.363	98.2777	117.265	126.941	99.648	114.618
1	28888.5	37185.7	31847	32640.4	56892.8	60566.5	62550.6	60003.3	36764.8	35616	33695.3	35358.7	29361.2	26908	31576.7	29282			1	76.0041	97.8337	83.7876	85.8751	90.7814	96.6433	99.8093	95.7447	100.468	97.3281	92.0796	96.6251	101.939	93.4217	109.631	101.664
10	36471	32052.3	28127.1	32216.8	56467.8	43982.2	38842.1	46430.7	27589.8	30843	22129.4	26854	23823	21133	18683.3	21213.1			10	95.9533	84.3278	74.0008	84.7606	90.1033	70.1805	61.9786	74.0874	75.3948	84.2849	60.4732	73.3843	82.7108	73.3714	64.8664	73.6496
All Trials																			All Trials
	1HR	3HR	12HR	24HR																1HR	3HR	12HR	24HR
0	50109	57979.4	34803.9	35389.4															0	131.834	92.5152	95.1089	121.077
0.1	48265.2	65460.3	36264.2	34597.1															0.1	126.983	104.452	99.0995	113.428
1	37171	63714.3	35629.3	32523.9															1	97.7948	101.666	97.3644	106.864
10	34194.4	50163.6	27550.6	23038															10	89.9636	80.044	75.2878	74.191

## Sheet: 0 LPS
N=1	N2				F						N=1	N2				F
Time Point	1	2	3	Average	1	2	3	Average			Time Point	1	2	3	Average	1	2	3	Average
1	42272.5	37605.2	34149.7	38009.2	50234.8	45572.9	51072.1	48959.9			1	100	100	100	100	132.165	119.9	134.368	128.811
3	58898	62906.5	66205.9	62670.1	60299.7	65751.2	68211.9	64754.3			3	100	100	100	100	96.2177	104.916	108.843	103.326
12	35855.9	35897.3	38028	36593.7	36272.6	30540.6	37064.6	34625.9			12	100	100	100	100	99.1224	83.4586	101.287	94.6226
24	28156	29798.2	28454.1	28802.8	31110	32437.5	35687.7	33078.4			24	100	100	100	100	108.01	112.619	123.904	114.845
N=2	N2				F						N=2	N2				F
Time Point	1	2	3	Average	1	2	3	Average			Time Point	1	2	3	Average	1	2	3	Average
1	45856.6	43210.2	48077.5	45714.8	53481.5	53943.3	52216	53213.6			1	100	100	100	100	140.707	141.922	137.377	140.002
3	64380	70094.6	69244.7	67906.4	65035.8	66847.7	64297.8	65393.8			3	100	100	100	100	103.775	106.666	102.597	104.346
12	36388.6	33371	34017.1	34592.2	37895.2	30412.3	32862.9	33723.5			12	100	100	100	100	103.557	83.1079	89.8048	92.1565
24	33966.1	33820.1	28769.6	32185.2	35101.3	32688.3	33942.5	33910.7			24	100	100	100	100	121.868	113.49	117.844	117.734
N=3	N2				F						N=3	N2				F
Time Point	1	2	3	Average	1	2	3	Average			Time Point	1	2	3	Average	1	2	3	Average
1	35258.2	27472	32481.4	31737.2	53820.8	48234.3	42405.6	48153.6			1	100	100	100	100	141.599	126.902	111.567	126.689
3	62934.5	67633	70373.6	66980.4	59394.7	34266	37709.6	43790.1			3	100	100	100	100	94.7735	54.6767	60.1716	69.874
12	35258.2	35259.2	35260.2	35261.2	38714.5	32623.8	36848.3	36062.2			12	100	100	100	100	105.795	89.1515	100.696	98.5476
24	30334.8	33181.3	32526.7	32014.2	36851	37017	39027.1	37631.7			24	100	100	100	100	127.942	128.519	135.498	130.653
All Trials											All Trials
	N2	F										F
1	38487	50109									1	131.834
3	65852.3	57979.4									3	92.5152
12	35482.4	34803.9									12	95.1089
24	31000.7	34873.6									24	121.077

## Sheet: 0.1 LPS
N=1	N2				F						N=1	N2				F
Time Point	1	2	3	Average	1	2	3	Average			Time Point	1	2	3	Average	1	2	3	Average
1	38841.7	42617.9	36741.6	39400.4	53481.5	53943.3	52216	53213.6			1	102.19	112.125	96.6651	103.66	140.707	141.922	137.377	140.002
3	63768.7	63726.8	67019.1	64838.2	65035.8	66847.7	64297.8	65393.8			3	101.753	101.686	106.94	103.46	103.775	106.666	102.597	104.346
12	33673.4	29993.9	31969.9	31879	35842.8	36774.5	39807.1	37474.8			12	92.0195	81.9645	87.3643	87.1161	97.9478	100.494	108.781	102.408
24	30500	28549.3	29541.3	29530.2	31215.7	34443.2	29424.1	31694.4			24	105.893	99.1201	102.564	102.526	108.378	119.583	102.157	110.039
N=2	N2				F						N=2	N2				F
Time Point	1	2	3	Average	1	2	3	Average			Time Point	1	2	3	Average	1	2	3	Average
1	45580.8	45863.7	42490.2	44644.9	50602.3	49955.5	38620.5	46392.8			1	119.921	120.665	111.789	117.458	133.132	131.43	101.608	122.057
3	70156.7	69025.2	67654	68945.3	63859.7	67097.8	67774.7	66244.1			3	111.946	110.14	107.953	110.013	101.898	107.065	108.145	105.703
12	34602.5	33245.3	35651.1	34499.6	35430.5	38005.1	32627.4	35354.3			12	94.5585	90.8497	97.4242	94.2775	96.8213	103.857	89.1611	96.6131
24	30411.7	29212.7	29171.6	29598.6	34032.5	31331.1	34546.4	33303.3			24	105.586	101.423	101.28	102.763	118.157	108.778	119.941	115.625
N=3	N2				F						N=3	N2				F
Time Point	1	2	3	Average	1	2	3	Average			Time Point	1	2	3	Average	1	2	3	Average
1	42112.1	44692.5	37264.2	41356.2	43989.2	47791.1	43787.4	45189.2			1	110.795	117.583	98.04	108.806	115.733	125.736	115.202	118.89
3	68935.1	67699.5	69131	68588.5	65393.5	64357.3	64477.9	64742.9			3	109.997	108.025	110.309	109.444	104.346	102.692	102.885	103.307
12	38408.6	32459.5	35542.1	35470.1	38032.4	36059	33799.1	35963.5			12	104.959	88.7023	97.1263	96.9294	103.931	98.5387	92.363	98.2777
24	30557.7	31259.4	30345.3	30720.8	33775.5	36562.6	28701.4	33013.2			24	106.093	108.529	105.355	106.659	117.265	126.941	99.648	114.618
All Trials											All Trials
	N2	F										N2	F
1	41800.5	48265.2									1	109.975	126.983
3	67457.3	65460.3									3	107.639	104.452
12	33949.6	36264.2									12	92.7743	99.0995
24	29949.9	32670.3									24	103.983	113.428

## Sheet: 1 LPS
N=1	N2				F						N=1	N2				F
Time Point	1	2	3	Average	1	2	3	Average			Time Point	1	2	3	Average	1	2	3	Average
1	45868.1	42329.8	41402.7	43200.2	45918.3	41650.3	38007.1	41858.6			1	120.676	111.367	108.928	113.657	120.809	109.58	99.9946	110.128
3	68520.6	71828.7	55927.4	65425.6	63617.5	62532.2	65572.8	63907.5			3	109.335	114.614	89.2409	104.397	101.512	99.78	104.632	101.974
12	37314.2	37558.6	35009.5	36627.4	35659.9	37589.3	32377.7	35209			12	101.969	102.637	95.6707	100.092	97.4482	102.721	88.4789	96.2159
24	31406.3	27781.1	32561.6	30583	35723.6	25877.7	28330	29977.1			24	109.039	96.453	113.05	106.181	124.028	89.8444	98.3585	104.077
N=2	N2				F						N=2	N2				F
Time Point	1	2	3	Average	1	2	3	Average			Time Point	1	2	3	Average	1	2	3	Average
1	39993.5	36041	41259.9	39098.1	37504.8	37269.5	36267.5	37013.9			1	105.221	94.8218	108.553	102.865	98.673	98.0539	95.4177	97.3815
3	70195.2	71081.9	70364	70547	67208.9	67745	66742.8	67232.2			3	112.007	113.422	112.277	112.569	107.242	108.098	106.499	107.28
12	33919.5	35039.3	33563.5	34174.1	38874.4	38771.6	31314.1	36320.1			12	92.6921	95.7523	91.7193	93.3879	106.233	105.952	85.5724	99.2522
24	28983.7	28659.4	28127.2	28590.1	33387.5	33184.7	32670	33080.7			24	100.628	99.5024	97.6545	99.2617	115.918	115.214	113.427	114.853
N=3	N2				F						N=3	N2				F
Time Point	1	2	3	Average	1	2	3	Average			Time Point	1	2	3	Average	1	2	3	Average
1	39344	36442.8	39815.5	38534.1	28888.5	37185.7	31847	32640.4			1	103.512	95.8791	104.752	101.381	76.0041	97.8337	83.7876	85.8751
3	66402.6	68223.3	68348.3	67658.1	56892.8	60566.5	62550.6	60003.3			3	105.956	108.861	109.06	107.959	90.7814	96.6433	99.8093	95.7447
12	40032.1	32399.7	31787.9	34739.9	36764.8	35616	33695.3	35358.7			12	109.396	88.5389	86.8671	94.934	100.468	97.3281	92.0796	96.6251
24	30743.8	33399.7	27969.9	30704.5	29361.2	26908	31576.7	29282			24	106.739	115.96	97.1084	106.603	101.939	93.4217	109.631	101.664
All Trials											All Trials
	N2	F										N2	F
1	40277.5	37171									1	105.968	97.7948
3	67876.9	63714.3									3	108.308	101.666
12	35180.5	35629.3									12	96.138	97.3644
24	29959.2	30779.9									24	104.015	106.864

## Sheet: 10 LPS
N=1	N2				F						N=1	N2				F
Time Point	1	2	3	Average	1	2	3	Average			Time Point	1	2	3	Average	1	2	3	Average
1	40190	37269.5	39616.3	39025.3	35323.6	39627.8	32782.9	35911.4			1	105.738	98.0539	104.228	102.673	92.9345	104.258	86.2499	94.481
3	55516.4	49491.3	53248.9	52752.2	62606.6	59980.6		61293.6			3	88.5851	78.9712	84.967	84.1744	99.8986	95.7084		97.8035
12	24233.7	31525.1	36078.3	30612.4	32660.8	27876.3	22016.9	27518			12	66.2237	86.1489	98.5916	83.6547	89.2523	76.1779	60.1657	75.1987
24	28696.1	35214.1	30236.9	31382.4	25058.8	20259.1	22215.8	22511.2			24	99.6298	122.259	104.979	108.956	87.0013	70.3372	77.1309	78.1564
N=2	N2				F						N=2	N2				F
Time Point	1	2	3	Average	1	2	3	Average			Time Point	1	2	3	Average	1	2	3	Average
1	36018.9	36837.6	36239.2	36365.3	36786.5	34662.6	31915.7	34455			1	94.7638	96.9178	95.3435	95.675	96.7833	91.1955	83.9684	90.6491
3	63628.8	58169.5	50606.3	57468.2	55866.2	37651	34782.8	42766.7			3	101.53	92.8186	80.7502	91.6995	89.1433	60.0781	55.5014	68.2409
12	31787.9	26383.8	23108.6	27093.4	31002.1	31290.4	22546.9	28279.8			12	86.8671	72.0992	63.1491	74.0385	84.7197	85.5075	61.6142	77.2804
24	23522.4	26881	22291.9	24231.7	23519.8	20168.2	17460.7	20382.9			24	81.6671	93.3277	77.3948	84.1299	81.658	70.0216	60.6215	70.767
N=3	N2				F						N=3	N2				F
Time Point	1	2	3	Average	1	2	3	Average			Time Point	1	2	3	Average	1	2	3	Average
1	35866.5	33566.3	32632.2	34021.7	36471	32052.3	28127.1	32216.8			1	94.3627	88.3112	85.8535	89.5091	95.9533	84.3278	74.0008	84.7606
3	61789.8	62445.7	52682.3	58972.6	56467.8	43982.2	38842.1	46430.7			3	98.5954	99.6419	84.0628	94.1	90.1033	70.1805	61.9786	74.0874
12	30922.1	29429.5	21715.4	27355.7	27589.8	30843	22129.4	26854			12	84.5011	80.4223	59.3418	74.7551	75.3948	84.2849	60.4732	73.3843
24	29702.9	27869.4	22487.6	26686.7	23823	21133	18683.3	21213.1			24	103.125	96.7594	78.0745	92.6531	82.7108	73.3714	64.8664	73.6496
All Trials											All Trials
	N2	F										N2	F
1	36470.7	34194.4									1	95.9525	89.9636
3	56397.7	50163.6									3	89.9913	80.044
12	28353.8	27550.6									12	77.4828	75.2878
24	27433.6	21369.1									24	95.2463	74.191
