# Supplementary material for: Forskolin-mediated cAMP activation upregulates TNF-α expression despite NF-κB downregulation in LPS-treated Schwann cells
Source: PLoS One. 2024 Apr 16;19(4):e0302223. doi: 10.1371/journal.pone.0302223 (PMC11020835; doi:10.1371/journal.pone.0302223)
Supplement: S2 Data — This Supporting Information file contains all the raw data and figures from the S16 cell viability assay experiments. The data are presented as luminescence values (left) and percent control (right). The data are also grouped by incubation time (1 hour, 3 hours, 12 hours, and 24 hours), media type (N2 [control media] and FSK [forskolin-supplemented media]), and LPS dose (0 LPS, 0.1 LPS, 1 LPS, and 10 LPS). (XLSX) [file pone.0302223.s006.xlsx]

## Sheet: 1 Hour
Luminescence											Percent Control
	N2				FSK							N2				FSK
0 LPS		17337.7	19236.7	18287.2		14684.7	15797.4	15241.1			0 LPS	100	100	100	100		80.3006	86.3854	83.343
0.1 LPS	17026.9	15297.7	15497.1	15940.5		15121.8	17449.1	16285.5			0.1 LPS	93.1082	83.6525	84.7428	87.1678		82.6907	95.4174	89.054
1 LPS	19302.8	16227.6	11731.3	15753.9	17406.5	18780.4		18093.4			1 LPS	105.554	88.7374	64.1506	86.1473	95.1841	102.697		98.9406
10 LPS	13148.8	13349.1	9418.8	11972.2	14569.8	11131.4		12850.6			10 LPS	71.9019	72.9969	51.5049	65.4679	79.6721	60.8702		70.2711
	N2				FSK							N2				FSK
0 LPS		24555.7	29894.7	27225.2		15121.8	17449.1	16285.5			0 LPS	100	100	100	100		82.6907	95.4174	89.054
0.1 LPS	20861.4	19821.8		20341.6	15384.7	13884.5	13912.4	14393.9			0.1 LPS	114.076	108.392		111.234	84.1286	75.9251	76.0774	78.7104
1 LPS	19963.7	15114.8	19359.4	18146	14343.4	14823.2	13489.3	14218.6			1 LPS	109.168	82.6526	105.863	99.2279	78.4342	81.0576	73.7635	77.7518
10 LPS	15556.3	18536.6	10365.2	14819.4	14882.4	15721.7	1468.56	10690.9			10 LPS	85.0665	101.364	56.6803	81.037	81.3814	85.9712	8.03053	58.461
	N2				FSK							N2				FSK
0 LPS	18965.9	26146.4	30251.7	25121.3	10926.8	10370.5	16766.5	12687.9			0 LPS	100	100	100	100	59.7513	56.7089	91.6846	69.3816
0.1 LPS	28572.2	30882.1	22829.1	27427.8	13784.4	14257.2	11646.9	13229.5			0.1 LPS	156.242	168.873	124.837	149.984	75.3775	77.9628	63.6888	72.3431
1 LPS		22824.8	21313.2	22069	11338.7	12122.3	12956.4	12139.1			1 LPS		124.813	116.548	120.68	62.0033	66.2884	70.8496	66.3805
10 LPS	18031.6	13356.9	11361.3	14249.9	9388.32	9383.97		9386.15			10 LPS	98.6026	73.0398	62.1271	77.9232	51.3383	51.3145		51.3264
Concentration	N2	FSK									Concentration	N2	FSK
0 LPS	23544.6	14738.2									0 LPS	100	80.5929
0.1 LPS	21236.6	14636.3									0.1 LPS	116.129	80.0358
1 LPS	18656.3	14817.1									1 LPS	102.018	81.0243
10 LPS	13680.5	10975.9									10 LPS	74.8094	60.0195

## Sheet: 3 Hours
Luminescence											Percent Control
	N2				FSK							N2				FSK
0 LPS	24872.3	24438.2	24312.8	24541.1	24102.3	25155.6	24523.2	24593.7			0 LPS	100	100	100	100	98.2121	102.504	99.9273	100.214
0.1 LPS		20308.5	24683.7	22496.1	23098.2	24491.7	21794.1	23128			0.1 LPS		82.753	100.581	91.6671	94.1204	99.7987	88.8065	94.2419
1 LPS	23066.6	22274.7	18936.9	21426	21552.9	22212.4	25147.7	22971			1 LPS	93.9917	90.7648	77.164	87.3068	87.8238	90.5111	102.472	93.6022
10 LPS	21082.8	24489.9		22786.4	24279.4	24074.2		24176.8			10 LPS	85.9084	99.7915		92.85	98.9339	98.0977		98.5158
	N2				FSK							N2				FSK
0 LPS	26543.8	32176.7	32977.4	30565.9	23242.9	25578.3	26760.4	25193.8			0 LPS	100	100	100	100	94.71	104.226	109.043	102.66
0.1 LPS	26583.3	27612	30572.7	28256	24464.5	23709.4	19189.4	22454.4			0.1 LPS	108.322	112.513	124.578	115.137	99.6879	96.6111	78.1931	91.4974
1 LPS	32085.5	28039.1	30558.6	30227.7		20212	23232.3	21722.2			1 LPS	130.742	114.254	124.52	123.172		82.3599	94.6671	88.5135
10 LPS	30305.2	30171	27301.5	29259.2	25491.4	24332.9	19948	23257.5			10 LPS	123.488	122.941	111.248	119.226	103.873	99.1519	81.2842	94.7695
	N2				FSK							N2				FSK
0 LPS		30584.1	32659.9	31622	23377.9	25651.9		24514.9			0 LPS	100	100	100	100	95.2603	104.526		99.8934
0.1 LPS	31219	30738.4	29399.3	30452.2	20226	23722.6	20064.7	21337.8			0.1 LPS	127.211	125.253	119.796	124.087	82.417	96.6647	81.7595	86.9471
1 LPS	27878.6	29343.1	28992.3	28738		21692.3	20661.9	21177.1			1 LPS	113.6	119.567	118.138	117.102		88.392	84.1931	86.2925
10 LPS	32842.3	29440.5		31141.4	23817.3	22828.9	22949.9	23198.7			10 LPS	133.826	119.964		126.895	97.0507	93.0233	93.5164	94.5301
Concentration	N2	FSK									Concentration	N2	FSK
0 LPS	28909.7	24767.5									0 LPS	100	100.923
0.1 LPS	27068.1	22306.7									0.1 LPS	110.297	90.8954
1 LPS	26797.3	21956.8									1 LPS	109.193	89.4694
10 LPS	27729	23544.3									10 LPS	112.99	95.9385

## Sheet: 12 Hours
Luminescence											Percent Control
	N2				FSK							N2				FSK
0 LPS	24397.1	24436.2	22348.4	23727.2	21277.1	24253.6	23671.9	23067.5			0 LPS	100	100	100	100	89.6738	102.218	99.7667	97.2196
0.1 LPS	22740.6	21873.6	23278	22630.7	22116.3	20703.2	19113.7	20644.4			0.1 LPS	95.8417	92.1879	98.1065	95.3787	93.2104	87.2551	80.5558	87.0071
1 LPS	24171.9	24664	23362.3	24066.1	21459.7	18890.2	19040.6	19796.9			1 LPS	101.874	103.948	98.462	101.428	90.4434	79.614	80.248	83.4351
10 LPS	18313.7	16504.1	18258.9	17692.2	14072	15645.9	14064.2	14594			10 LPS	77.1842	69.5578	76.9533	74.5651	59.3074	65.9406	59.2744	61.5075
	N2				FSK							N2				FSK
0 LPS	27166.6	27766.6	27124.9	27352.7	20247.6	24153.6	23466.7	22622.6			0 LPS	100	100	100	100	85.3347	101.797	98.9018	95.3445
0.1 LPS	26041.4	25199.7	24364.1	25201.7	22603.2	21398.9	20147.6	21383.2			0.1 LPS	109.753	106.206	102.684	106.214	95.2626	90.1869	84.9133	90.1209
1 LPS	26678.8	25881.4	26258.8	26273	22553.6	21415.4	20368.4	21445.8			1 LPS	112.44	109.079	110.669	110.729	95.0538	90.2565	85.8441	90.3848
10 LPS	23092.8	20681.5		21887.1	16133.7		4971.24	10552.5			10 LPS	97.3259	87.1634		92.2447	67.9966		20.9516	44.4741
	N2				FSK							N2				FSK
0 LPS	26664	29974.4	28663.1	28433.9	19463.2	23073.6	24548.4	22361.8			0 LPS	100	100	100	100	82.0291	97.2453	103.461	94.2451
0.1 LPS	26077.9	23859.7	25811	25249.5	20014.5	20571.1	19780.6	20122.1			0.1 LPS	109.907	100.558	108.782	106.416	84.3526	86.698	83.3667	84.8058
1 LPS	23566.7	24729.3	25459.7	24585.2	15452	15378.9	17086.7	15972.6			1 LPS	99.3232	104.223	107.301	103.616	65.1234	64.8155	72.0132	67.3174
10 LPS	21330.2	21029.3		21179.7	7415.56	8970.33		8192.94			10 LPS	89.8974	88.6294		89.2634	31.2534	37.806		34.5297
Concentration	N2	FSK									Concentration	N2	FSK
0 LPS	26504.6	22684									0 LPS	100	95.6031
0.1 LPS	24360.7	20716.6									0.1 LPS	102.67	87.3113
1 LPS	24974.8	19071.7									1 LPS	105.258	80.3791
10 LPS	20253	11113.1									10 LPS	85.3577	46.8371

## Sheet: 24 Hours
Luminescence											Percent Control
	N2				FSK							N2				FSK
0 LPS	20828.7	21200	23414	21814.2	17008.6	19818.4	20626.6	19151.2			0 LPS	100	100	100	100	77.9704	90.8509	94.5559	87.7924
0.1 LPS	22084.2	21732.7	24184.2	22667	14253.2	17848.8	17582.8	16561.6			0.1 LPS	101.238	99.6266	110.864	103.91	65.3392	81.8219	80.6027	75.9212
1 LPS	24083.2	22000.4	24901.7	23661.8	15294.6	19758.8	15082.2	16711.9			1 LPS	110.401	100.854	114.154	108.47	70.113	90.5778	69.1392	76.61
10 LPS	19364.2	18329.7	19186.3	18960.1	18047.4	18658.7	16215.9	17640.7			10 LPS	88.7688	84.0267	87.9534	86.9163	82.7323	85.5348	74.3366	80.8679
	N2				FSK							N2				FSK
0 LPS	21360.6	24382.8	25740.2	23827.9		16323.9	19974.7	18149.3			0 LPS	100	100	100	100		74.8314	91.5674	83.1994
0.1 LPS	24217.9	25061.5	24983.8	24754.4	10125.8	16584.6	11560	12756.8			0.1 LPS	111.019	114.886	114.53	113.478	46.4182	76.0268	52.993	58.4794
1 LPS	25161.7	26073.5	24914.7	25383.3	15933.6	16595.9	12217.1	14915.5			1 LPS	115.345	119.525	114.213	116.361	73.0422	76.0783	56.0054	68.3753
10 LPS	21066.1	21801.8	16229.7	19699.2	18242.5	16169.3	15981.9	16797.9			10 LPS	96.5707	99.9433	74.3999	90.3046	83.6269	74.1228	73.2639	77.0045
	N2				FSK							N2				FSK
0 LPS	21972.8	23148	24537.4	23219.4		16253.1	17960.2	17106.6			0 LPS	100	100	100	100		74.5068	82.3325	78.4196
0.1 LPS	25703.9	24088.3	25665.9	25152.7	17690.8	10830.4	15954.3	14825.1			0.1 LPS	117.831	110.425	117.657	115.304	81.0975	49.6482	73.1372	67.961
1 LPS	24598.7	26069.2	25321.4	25329.7	12344.1	33.3303	10226.8	7534.73			1 LPS	112.764	119.506	116.078	116.116	56.5872	0.152792	46.8813	34.5405
10 LPS	22890.7	22385.5	20314	21863.4	8868.52	14908.6	7551.71	10442.9			10 LPS	104.935	102.619	93.123	100.226	40.6548	68.3436	34.6183	47.8722
Concentration	N2	FSK									Concentration	N2	FSK
0 LPS	22953.8	18135.7									0 LPS	100	83.1371
0.1 LPS	24191.4	14714.5									0.1 LPS	110.897	67.4539
1 LPS	24791.6	13054									1 LPS	113.649	59.8419
10 LPS	20174.2	14960.5									10 LPS	92.4822	68.5815

## Sheet: N2
Luminescence																			Percent Control
N=1	1HR				3HR				12HR				24HR						N=1	1HR				3HR				12HR				24HR
LPS (µg/mL) Concentration	1	2	3	Average	1	2	3	Average	1	2	3	Average	1	2	3	Average			LPS (µg/mL) Concentration	1	2	3	Average	1	2	3	Average	1	2	3	Average	1	2	3	Average
0		17337.7	19236.7	18287.2	24872.3	24438.2	24312.8	24541.1	24397.1	24436.2	22348.4	23727.2	20828.7	21200	23414	21814.2			0		100	100	100	100	100	100	100	100	100	100	100	100	100	100	100
0.1	17026.9	15297.7	15497.1	15940.5		20308.5	24683.7	22496.1	22740.6	21873.6	23278	22630.7	22084.2	21732.7	24184.2	22667			0.1	93.1082	83.6525	84.7428	87.1678		82.753	100.581	91.6671	95.8417	92.1879	98.1065	95.3787	101.238	99.6266	110.864	103.91
1	19302.8	16227.6	11731.3	15753.9	23066.6	22274.7	18936.9	21426	24171.9	24664	23362.3	24066.1	24083.2	22000.4	24901.7	23661.8			1	105.554	88.7374	64.1506	86.1473	93.9917	90.7648	77.164	87.3068	101.874	103.948	98.462	101.428	110.401	100.854	114.154	108.47
10	13148.8	13349.1	9418.8	11972.2	21082.8	24489.9		22786.4	18313.7	16504.1	18258.9	17692.2	19364.2	18329.7	19186.3	18960.1			10	71.9019	72.9969	51.5049	65.4679	85.9084	99.7915		92.85	77.1842	69.5578	76.9533	74.5651	88.7688	84.0267	87.9534	86.9163
N=2	1HR				3HR				12HR				24HR						N=2	1HR				3HR				12HR				24HR
LPS (µg/mL) Concentration	1	2	3	Average	1	2	3	Average	1	2	3	Average	1	2	3	Average			LPS (µg/mL) Concentration	1	2	3	Average	1	2	3	Average	1	2	3	Average	1	2	3	Average
0		24555.7	29894.7	27225.2	26543.8	32176.7	32977.4	30565.9	27166.6	27766.6	27124.9	27352.7	21360.6	24382.8	25740.2	23827.9			0		100	100	100	100	100	100	100	100	100	100	100	100	100	100	100
0.1	20861.4	19821.8		20341.6	26583.3	27612	30572.7	28256	26041.4	25199.7	24364.1	25201.7	24217.9	25061.5	24983.8	24754.4			0.1	114.076	108.392		111.234	108.322	112.513	124.578	115.137	109.753	106.206	102.684	106.214	111.019	114.886	114.53	113.478
1	19963.7	15114.8	19359.4	18146	32085.5	28039.1	30558.6	30227.7	26678.8	25881.4	26258.8	26273	25161.7	26073.5	24914.7	25383.3			1	109.168	82.6526	105.863	99.2279	130.742	114.254	124.52	123.172	112.44	109.079	110.669	110.729	115.345	119.525	114.213	116.361
10	15556.3	18536.6	10365.2	14819.4	30305.2	30171	27301.5	29259.2	23092.8	20681.5		21887.1	21066.1	21801.8	16229.7	19699.2			10	85.0665	101.364	56.6803	81.037	123.488	122.941	111.248	119.226	97.3259	87.1634		92.2447	96.5707	99.9433	74.3999	90.3046
N=3	1HR				3HR				12HR				24HR						N=3	1HR				3HR				12HR				24HR
LPS (µg/mL) Concentration	1	2	3	Average	1	2	3	Average	1	2	3	Average	1	2	3	Average			LPS (µg/mL) Concentration	1	2	3	Average	1	2	3	Average	1	2	3	Average	1	2	3	Average
0	18965.9	26146.4	30251.7	25121.3		30584.1	32659.9	31622	26664	29974.4	28663.1	28433.9	21972.8	23148	24537.4	23219.4			0	100	100	100	100		100	100	100	100	100	100	100	100	100	100	100
0.1	28572.2	30882.1	22829.1	27427.8	31219	30738.4	29399.3	30452.2	26077.9	23859.7	25811	25249.5	25703.9	24088.3	25665.9	25152.7			0.1	156.242	168.873	124.837	149.984	127.211	125.253	119.796	124.087	109.907	100.558	108.782	106.416	117.831	110.425	117.657	115.304
1		22824.8	21313.2	22069	27878.6	29343.1	28992.3	28738	23566.7	24729.3	25459.7	24585.2	24598.7	26069.2	25321.4	25329.7			1		124.813	116.548	120.68	113.6	119.567	118.138	117.102	99.3232	104.223	107.301	103.616	112.764	119.506	116.078	116.116
10	18031.6	13356.9	11361.3	14249.9	32842.3	29440.5		31141.4	21330.2	21029.3		21179.7	22890.7	22385.5	20314	21863.4			10	98.6026	73.0398	62.1271	77.9232	133.826	119.964		126.895	89.8974	88.6294		89.2634	104.935	102.619	93.123	100.226
All Trials																			All Trials
	1HR	3HR	12HR	24HR																1HR	3HR	12HR	24HR
0	23544.6	28909.7	26504.6	22953.8															0	100	100	100	100
0.1	21236.6	27068.1	24360.7	24191.4															0.1	116.129	110.297	102.67	110.897
1	18656.3	26797.3	24974.8	24791.6															1	102.018	109.193	105.258	113.649
10	13680.5	27729	20253	20174.2															10	74.8094	112.99	85.3577	92.4822

## Sheet: FSK
																			Percent Control
N=1	1HR				3HR				12HR				24HR						N=1	1HR				3HR				12HR				24HR
LPS (µg/mL) Concentration	1	2	3	Average	1	2	3	Average	1	2	3	Average	1	2	3	Average			LPS (µg/mL) Concentration	1	2	3	Average	1	2	3	Average	1	2	3	Average	1	2	3	Average
0		14684.7	15797.4	15241.1	24102.3	25155.6	24523.2	24593.7	21277.1	24253.6	23671.9	23067.5	21277.1	24253.6	23671.9	23067.5					80.3006	86.3854	83.343	98.2121	102.504	99.9273	100.214	89.6738	102.218	99.7667	97.2196	77.9704	90.8509	94.5559	87.7924
0.1		15121.8	17449.1	16285.5	23098.2	24491.7	21794.1	23128	22116.3	20703.2	19113.7	20644.4	22116.3	20703.2	19113.7	20644.4			0.1		82.6907	95.4174	89.054	94.1204	99.7987	88.8065	94.2419	93.2104	87.2551	80.5558	87.0071	65.3392	81.8219	80.6027	75.9212
1	17406.5	18780.4		18093.4	21552.9	22212.4	25147.7	22971	21459.7	18890.2	19040.6	19796.9	21459.7	18890.2	19040.6	19796.9			1	95.1841	102.697		98.9406	87.8238	90.5111	102.472	93.6022	90.4434	79.614	80.248	83.4351	70.113	90.5778	69.1392	76.61
10	14569.8	11131.4		12850.6	24279.4	24074.2		24176.8	14072	15645.9	14064.2	14594	14072	15645.9	14064.2	14594			10	79.6721	60.8702		70.2711	98.9339	98.0977		98.5158	59.3074	65.9406	59.2744	61.5075	82.7323	85.5348	74.3366	80.8679
N=2	1HR				3HR				12HR				24HR						N=2	1HR				3HR				12HR				24HR
LPS (µg/mL) Concentration	1	2	3	Average	1	2	3	Average	1	2	3	Average	1	2	3	Average			LPS (µg/mL) Concentration	1	2	3	Average	1	2	3	Average	1	2	3	Average	1	2	3	Average
0	0	15121.8	17449.1	16285.5	23242.9	25578.3	26760.4	25193.8	20247.6	24153.6	23466.7	22622.6		16323.9	19974.7	18149.3					82.6907	95.4174	89.054	94.71	104.226	109.043	102.66	85.3347	101.797	98.9018	95.3445		74.8314	91.5674	83.1994
0.1	15384.7	13884.5	13912.4	14393.9	24464.5	23709.4	19189.4	22454.4	22603.2	21398.9	20147.6	21383.2	10125.8	16584.6	11560	12756.8			0.1	84.1286	75.9251	76.0774	78.7104	99.6879	96.6111	78.1931	91.4974	95.2626	90.1869	84.9133	90.1209	46.4182	76.0268	52.993	58.4794
1	14343.4	14823.2	13489.3	14218.6	0	20212	23232.3	21722.2	22553.6	21415.4	20368.4	21445.8	15933.6	16595.9	12217.1	14915.5			1	78.4342	81.0576	73.7635	77.7518		82.3599	94.6671	88.5135	95.0538	90.2565	85.8441	90.3848	73.0422	76.0783	56.0054	68.3753
10	14882.4	15721.7	1468.56	10690.9	25491.4	24332.9	19948	23257.5	16133.7		4971.24	10552.5	18242.5	16169.3	15981.9	16797.9			10	81.3814	85.9712	8.03053	58.461	103.873	99.1519	81.2842	94.7695	67.9966		20.9516	44.4741	83.6269	74.1228	73.2639	77.0045
N=3	1HR				3HR				12HR				24HR						N=3	1HR				3HR				12HR				24HR
LPS (µg/mL) Concentration	1	2	3	Average	1	2	3	Average	1	2	3	Average	1	2	3	Average			LPS (µg/mL) Concentration	1	2	3	Average	1	2	3	Average	1	2	3	Average	1	2	3	Average
0	10926.8	10370.5	16766.5	12687.9	23377.9	25651.9	0	24514.9	19463.2	23073.6	24548.4	22361.8		16253.1	17960.2	17106.6				59.7513	56.7089	91.6846	69.3816	95.2603	104.526		99.8934	82.0291	97.2453	103.461	94.2451		74.5068	82.3325	78.4196
0.1	13784.4	14257.2	11646.9	13229.5	20226	23722.6	20064.7	21337.8	20014.5	20571.1	19780.6	20122.1	17690.8	10830.4	15954.3	14825.1			0.1	75.3775	77.9628	63.6888	72.3431	82.417	96.6647	81.7595	86.9471	84.3526	86.698	83.3667	84.8058	81.0975	49.6482	73.1372	67.961
1	11338.7	12122.3	12956.4	12139.1		21692.3	20661.9	21177.1	15452	15378.9	17086.7	15972.6	12344.1	33.3303	10226.8	7534.73			1	62.0033	66.2884	70.8496	66.3805		88.392	84.1931	86.2925	65.1234	64.8155	72.0132	67.3174	56.5872	0.152792	46.8813	34.5405
10	9388.32	9383.97		9386.15	23817.3	22828.9	22949.9	23198.7	7415.56	8970.33		8192.94	8868.52	14908.6	7551.71	10442.9			10	51.3383	51.3145		51.3264	97.0507	93.0233	93.5164	94.5301	31.2534	37.806		34.5297	40.6548	68.3436	34.6183	47.8722
All Trials																			All Trials
	1HR	3HR	12HR	24HR																1HR	3HR	12HR	24HR
	14738.2	24767.5	22684	19441.1																80.5929	100.923	95.6031	83.1371
0.1	14636.3	22306.7	20716.6	16075.4															0.1	80.0358	90.8954	87.3113	67.4539
1	14817.1	21956.8	19071.7	14082.4															1	81.0243	89.4694	80.3791	59.8419
10	10975.9	23544.3	11113.1	13945															10	60.0195	95.9385	46.8371	68.5815

## Sheet: 0 LPS
N=1	N2				F						N=1	N2				F
Time Point	1	2	3	Average	1	2	3	Average			Time Point	1	2	3	Average	1	2	3	Average
1		17337.7	19236.7	18287.2		14684.7	15797.4	15241.1			1		100	100	100		80.3006	86.3854	83.343
3	24872.3	24438.2	24312.8	24541.1	24102.3	25155.6	24523.2	24593.7			3	100	100	100	100	98.2121	102.504	99.9273	100.214
12	24397.1	24436.2	22348.4	23727.2	21277.1	24253.6	23671.9	23067.5			12	100	100	100	100	89.6738	102.218	99.7667	97.2196
24	20828.7	21200	23414	21814.2	17008.6	19818.4	20626.6	19151.2			24	100	100	100	100	77.9704	90.8509	94.5559	87.7924
N=2	N2				F						N=2	N2				F
Time Point	1	2	3	Average	1	2	3	Average			Time Point	1	2	3	Average	1	2	3	Average
1		24555.7	29894.7	27225.2		15121.8	17449.1	16285.5			1		100	100	100		82.6907	95.4174	89.054
3	26543.8	32176.7	32977.4	30565.9	23242.9	25578.3	26760.4	25193.8			3	100	100	100	100	94.71	104.226	109.043	102.66
12	27166.6	27766.6	27124.9	27352.7	20247.6	24153.6	23466.7	22622.6			12	100	100	100	100	85.3347	101.797	98.9018	95.3445
24	21360.6	24382.8	25740.2	23827.9		16323.9	19974.7	18149.3			24	100	100	100	100		74.8314	91.5674	83.1994
N=3	N2				F						N=3	N2				F
Time Point	1	2	3	Average	1	2	3	Average			Time Point	1	2	3	Average	1	2	3	Average
1	26664	29974.4	28663.1	28433.9	10926.8	10370.5	16766.5	12687.9			1	100	100	100	100	59.7513	56.7089	91.6846	69.3816
3		30584.1	32659.9	31622	23377.9	25651.9		24514.9			3		100	100	100	95.2603	104.526		99.8934
12	35258.2	35259.2	35260.2	35261.2	19463.2	23073.6	24548.4	22361.8			12	100	100	100	100	82.0291	97.2453	103.461	94.2451
24	21972.8	23148	24537.4	23219.4		16253.1	17960.2	17106.6			24	100	100	100	100		74.5068	82.3325	78.4196
All Trials											All Trials
	N2	F										F
1	24648.7	14738.2									1	80.5929
3	28909.7	24767.5									3	100.923
12	28780.4	22684									12	95.6031
24	22953.8	18135.7									24	83.1371

## Sheet: 0.1 LPS 
N=1	N2				F						N=1	N2				F
Time Point	1	2	3	Average	1	2	3	Average			Time Point	1	2	3	Average	1	2	3	Average
1	17026.9	15297.7	15497.1	15940.5		15121.8	17449.1	16285.5			1	93.1082	83.6525	84.7428	87.1678		82.6907	95.4174	89.054
3		20308.5	24683.7	22496.1	23098.2	24491.7	21794.1	23128			3		82.753	100.581	91.6671	94.1204	99.7987	88.8065	94.2419
12	22740.6	21873.6	23278	22630.7	22116.3	20703.2	19113.7	20644.4			12	95.8417	92.1879	98.1065	95.3787	93.2104	87.2551	80.5558	87.0071
24	22084.2	21732.7	24184.2	22667	14253.2	17848.8	17582.8	16561.6			24	101.238	99.6266	110.864	103.91	65.3392	81.8219	80.6027	75.9212
N=2	N2				F						N=2	N2				F
Time Point	1	2	3	Average	1	2	3	Average			Time Point	1	2	3	Average	1	2	3	Average
1	20861.4	19821.8		20341.6	15384.7	13884.5	13912.4	14393.9			1	114.076	108.392		111.234	84.1286	75.9251	76.0774	78.7104
3	26583.3	27612	30572.7	28256	24464.5	23709.4	19189.4	22454.4			3	108.322	112.513	124.578	115.137	99.6879	96.6111	78.1931	91.4974
12	26041.4	25199.7	24364.1	25201.7	22603.2	21398.9	20147.6	21383.2			12	109.753	106.206	102.684	106.214	95.2626	90.1869	84.9133	90.1209
24	24217.9	25061.5	24983.8	24754.4	10125.8	16584.6	11560	12756.8			24	111.019	114.886	114.53	113.478	46.4182	76.0268	52.993	58.4794
N=3	N2				F						N=3	N2				F
Time Point	1	2	3	Average	1	2	3	Average			Time Point	1	2	3	Average	1	2	3	Average
1	28572.2	30882.1	22829.1	27427.8	13784.4	14257.2	11646.9	13229.5			1	156.242	168.873	124.837	149.984	75.3775	77.9628	63.6888	72.3431
3	31219	30738.4	29399.3	30452.2	20226	23722.6	20064.7	21337.8			3	127.211	125.253	119.796	124.087	82.417	96.6647	81.7595	86.9471
12	26077.9	23859.7	25811	25249.5	20014.5	20571.1	19780.6	20122.1			12	109.907	100.558	108.782	106.416	84.3526	86.698	83.3667	84.8058
24	25703.9	24088.3	25665.9	25152.7	17690.8	10830.4	15954.3	14825.1			24	117.831	110.425	117.657	115.304	81.0975	49.6482	73.1372	67.961
All Trials											All Trials
	N2	F										N2	F
1	21236.6	14636.3									1	116.129	80.0358
3	27068.1	22306.7									3	110.297	90.8954
12	24360.7	20716.6									12	102.67	87.3113
24	24191.4	14714.5									24	110.897	67.4539

## Sheet: 1 LPS
N=1	N2				F						N=1	N2				F
Time Point	1	2	3	Average	1	2	3	Average			Time Point	1	2	3	Average	1	2	3	Average
1	19302.8	16227.6	11731.3	15753.9	17406.5	18780.4		18093.4			1	105.554	88.7374	64.1506	86.1473	95.1841	102.697		98.9406
3	23066.6	22274.7	18936.9	21426	21552.9	22212.4	25147.7	22971			3	93.9917	90.7648	77.164	87.3068	87.8238	90.5111	102.472	93.6022
12	24171.9	24664	23362.3	24066.1	21459.7	18890.2	19040.6	19796.9			12	101.874	103.948	98.462	101.428	90.4434	79.614	80.248	83.4351
24	24083.2	22000.4	24901.7	23661.8	15294.6	19758.8	15082.2	16711.9			24	110.401	100.854	114.154	108.47	70.113	90.5778	69.1392	76.61
N=2	N2				F						N=2	N2				F
Time Point	1	2	3	Average	1	2	3	Average			Time Point	1	2	3	Average	1	2	3	Average
1	19963.7	15114.8	19359.4	18146	14343.4	14823.2	13489.3	14218.6			1	109.168	82.6526	105.863	99.2279	78.4342	81.0576	73.7635	77.7518
3	32085.5	28039.1	30558.6	30227.7		20212	23232.3	21722.2			3	130.742	114.254	124.52	123.172		82.3599	94.6671	88.5135
12	26678.8	25881.4	26258.8	26273	22553.6	21415.4	20368.4	21445.8			12	112.44	109.079	110.669	110.729	95.0538	90.2565	85.8441	90.3848
24	25161.7	26073.5	24914.7	25383.3	15933.6	16595.9	12217.1	14915.5			24	115.345	119.525	114.213	116.361	73.0422	76.0783	56.0054	68.3753
N=3	N2				F						N=3	N2				F
Time Point	1	2	3	Average	1	2	3	Average			Time Point	1	2	3	Average	1	2	3	Average
1		22824.8	21313.2	22069	11338.7	12122.3	12956.4	12139.1			1		124.813	116.548	120.68	62.0033	66.2884	70.8496	66.3805
3	27878.6	29343.1	28992.3	28738		21692.3	20661.9	21177.1			3	113.6	119.567	118.138	117.102		88.392	84.1931	86.2925
12	23566.7	24729.3	25459.7	24585.2	15452	15378.9	17086.7	15972.6			12	99.3232	104.223	107.301	103.616	65.1234	64.8155	72.0132	67.3174
24	24598.7	26069.2	25321.4	25329.7	12344.1	33.3303	10226.8	7534.73			24	112.764	119.506	116.078	116.116	56.5872	0.152792	46.8813	34.5405
All Trials											All Trials
	N2	F										N2	F
1	18656.3	14817.1									1	102.018	81.0243
3	26797.3	21956.8									3	109.193	89.4694
12	24974.8	19071.7									12	105.258	80.3791
24	24791.6	13054									24	113.649	59.8419

## Sheet: 10 LPS
N=1	N2				F						N=1	N2				F
Time Point	1	2	3	Average	1	2	3	Average			Time Point	1	2	3	Average	1	2	3	Average
1	13148.8	13349.1	9418.8	11972.2	14569.8	11131.4		12850.6			1	71.9019	72.9969	51.5049	65.4679	79.6721	60.8702		70.2711
3	21082.8	24489.9		22786.4	24279.4	24074.2		24176.8			3	85.9084	99.7915		92.85	98.9339	98.0977		98.5158
12	18313.7	16504.1	18258.9	17692.2	14072	15645.9	14064.2	14594			12	77.1842	69.5578	76.9533	74.5651	59.3074	65.9406	59.2744	61.5075
24	19364.2	18329.7	19186.3	18960.1	18047.4	18658.7	16215.9	17640.7			24	88.7688	84.0267	87.9534	86.9163	82.7323	85.5348	74.3366	80.8679
N=2	N2				F						N=2	N2				F
Time Point	1	2	3	Average	1	2	3	Average			Time Point	1	2	3	Average	1	2	3	Average
1	15556.3	18536.6	10365.2	14819.4	14882.4	15721.7	1468.56	10690.9			1	85.0665	101.364	56.6803	81.037	81.3814	85.9712	8.03053	58.461
3	30305.2	30171	27301.5	29259.2	25491.4	24332.9	19948	23257.5			3	123.488	122.941	111.248	119.226	103.873	99.1519	81.2842	94.7695
12	23092.8	20681.5		21887.1	16133.7		4971.24	10552.5			12	97.3259	87.1634		92.2447	67.9966		20.9516	44.4741
24	21066.1	21801.8	16229.7	19699.2	18242.5	16169.3	15981.9	16797.9			24	96.5707	99.9433	74.3999	90.3046	83.6269	74.1228	73.2639	77.0045
N=3	N2				F						N=3	N2				F
Time Point	1	2	3	Average	1	2	3	Average			Time Point	1	2	3	Average	1	2	3	Average
1	18031.6	13356.9	11361.3	14249.9	9388.32	9383.97		9386.15			1	98.6026	73.0398	62.1271	77.9232	51.3383	51.3145		51.3264
3	32842.3	29440.5		31141.4	23817.3	22828.9	22949.9	23198.7			3	133.826	119.964		126.895	97.0507	93.0233	93.5164	94.5301
12	21330.2	21029.3		21179.7	7415.56	8970.33		8192.94			12	89.8974	88.6294		89.2634	31.2534	37.806		34.5297
24	22890.7	22385.5	20314	21863.4	8868.52	14908.6	7551.71	10442.9			24	104.935	102.619	93.123	100.226	40.6548	68.3436	34.6183	47.8722
All Trials											All Trials
	N2	F										N2	F
1	13680.5	10975.9									1	74.8094	60.0195
3	27729	23544.3									3	112.99	95.9385
12	20253	11113.1									12	85.3577	46.8371
24	20174.2	14960.5									24	92.4822	68.5815
