# Supplementary material for: Forskolin-mediated cAMP activation upregulates TNF-α expression despite NF-κB downregulation in LPS-treated Schwann cells
Source: PLoS One. 2024 Apr 16;19(4):e0302223. doi: 10.1371/journal.pone.0302223 (PMC11020835; doi:10.1371/journal.pone.0302223)
Supplement: S4 Data — This Supporting Information file contains all the raw data from the TNF ELISA experiments using RT4-D6P2T cells. The data are grouped by LPS dose and whether the cells received the forskolin treatment. The data are presented as TNF-α concentration (pg/mL) and fold change. (XLSX) [file pone.0302223.s008.xlsx]

## Sheet: Sheet1
LPS (μg/mL)	Fsk (+/-)	OD #1	OD #2	OD #1 - blank	OD #2 - blank	Average OD	TNF-α Concentration (pg/mL)	Fold Change		LPS (μg/mL)	Fsk (+/-)	Mean Percent Control (%)	SEM
0.1	-	0.0903	0.1108	0.02755	0.04805	0.0378	157.815	1		0.1	-	1	0
0.1	-	0.0514	0.0476	0.00475	0.00095	0.00285	19	1		0.1	+	1.17149	0.380386
0.1	-	0.0489	0.0486	0.00225	0.00195	0.0021	14	1		1	-	1	0
0.1	-	0.0628	0.0688	0.00605	0.01205	0.00905	90.5	1		1	+	0.94955	0.21346
0.1	+	0.1088	0.1204	0.04605	0.05765	0.05185	216.474	1.37169		10	-	1	0
0.1	+	0.0472	0.048	0.00055	0.00135	0.00095	6.3333	0.333332		10	+	0.530839	0.292703
0.1	+	0.051	0.0512	0.00435	0.00455	0.00445	29.6667	2.11905
0.1	+	0.0647	0.0644	0.00795	0.00765	0.0078	78	0.861878
1	-	0.1038	0.1146	0.04105	0.05185	0.04645	193.929	1
1	-	0.0835	0.0947	0.03685	0.04805	0.04245	283	1
1	-	0.1033	0.1079	0.05665	0.06125	0.05895	393	1
1	-	0.0823	0.0894	0.02555	0.03265	0.0291	291	1
1	-	0.0835	0.0989	0.02675	0.04215	0.03445	344.5	1
1	+	0.1465	0.1436	0.08375	0.08085	0.0823	343.603	1.7718
1	+	0.0663	0.0845	0.01965	0.03785	0.02875	191.667	0.677269
1	+	0.0737	0.0875	0.02705	0.04085	0.03395	226.333	0.575911
1	+	0.0734	0.0934	0.01665	0.03665	0.02665	266.5	0.915808
1	+	0.0757	0.0934	0.01895	0.03665	0.0278	278	0.806967
10	-	0.102	0.0564	0.03925	-0.00635	0.01645	68.6788	1
10	-	0.0484	0.0497	0.00175	0.00305	0.0024	16	1
10	-	0.0557	0.056	0.00905	0.00935	0.0092	61.3333	1
10	-	0.0666	0.0703	0.00985	0.01355	0.0117	117	1
10	+	0.0587	0.0681	-0.00405	0.00535	0.00065	2.71375	0.0395136
10	+	0.0491	0.0506	0.00245	0.00395	0.0032	21.3333	1.33333
10	+	0.0525	0.0517	0.00585	0.00505	0.00545	36.3333	0.592391
10	+	0.0589	0.0583	0.00215	0.00155	0.00185	18.5	0.15812
